# Supplementary material for: Increase of niche filling with increase of host richness for plant-infecting mastreviruses
Source: Virus Evol. 2024 Dec 13;10(1):veae107. doi: 10.1093/ve/veae107 (PMC11665825; doi:10.1093/ve/veae107)
Supplement: veae107_Supp [file veae107_supp.zip]

Archive with 5 entries (5 files):
- Supp/SUPP_FIGURE_1.pdf
- Supp/SUPP_FIGURE_2.pdf
- Supp/SUPP_FIGURE_3.pdf
- Supp/SUPP_FIGURE_4.pdf
- Supp/Supplementary Table .docx
